# Supplementary material for: One-Pot Synthesis of 1-Aryl-3-trifluoromethylpyrazoles Using Nitrile Imines and Mercaptoacetaldehyde As a Surrogate of Acetylene
Source: Org Lett. 2023 Jun 13;25(24):4462–7. doi: 10.1021/acs.orglett.3c01437 (PMC10294255; doi:10.1021/acs.orglett.3c01437)
Supplement: Supplementary file 2 — ol3c01437_si_002.zip [file ol3c01437_si_002.zip]

Archive with 3,107 entries (2,530 files):
- 10 (mavacoxib)/
- 10 (mavacoxib)/ksw-00119f-19F/
- 10 (mavacoxib)/ksw-00119f-19F/19/
- 10 (mavacoxib)/ksw-00119f-19F/19/10 19F.mnova
- 10 (mavacoxib)/ksw-00119f-19F/19/10 19F.png
- 10 (mavacoxib)/ksw-00119f-19F/19/acqu
- 10 (mavacoxib)/ksw-00119f-19F/19/acqus
- 10 (mavacoxib)/ksw-00119f-19F/19/audita.txt
- 10 (mavacoxib)/ksw-00119f-19F/19/fid
- 10 (mavacoxib)/ksw-00119f-19F/19/format.temp
- 10 (mavacoxib)/ksw-00119f-19F/19/pdata/
- 10 (mavacoxib)/ksw-00119f-19F/19/pdata/1/
- 10 (mavacoxib)/ksw-00119f-19F/19/pdata/1/1i
- 10 (mavacoxib)/ksw-00119f-19F/19/pdata/1/1r
- 10 (mavacoxib)/ksw-00119f-19F/19/pdata/1/auditp.txt
- 10 (mavacoxib)/ksw-00119f-19F/19/pdata/1/outd
- 10 (mavacoxib)/ksw-00119f-19F/19/pdata/1/proc
- 10 (mavacoxib)/ksw-00119f-19F/19/pdata/1/procs
- 10 (mavacoxib)/ksw-00119f-19F/19/pdata/1/title
- 10 (mavacoxib)/ksw-00119f-19F/19/pulseprogram
- 10 (mavacoxib)/ksw-00119f-19F/19/scon2
- 10 (mavacoxib)/ksw-00119f-19F/19/shimvalues
- 10 (mavacoxib)/ksw-00119f-19F/19/uxnmr.par
- 10 (mavacoxib)/ksw-00119x/
- 10 (mavacoxib)/ksw-00119x/10/
- 10 (mavacoxib)/ksw-00119x/10/10 13C.mnova
- 10 (mavacoxib)/ksw-00119x/10/10 13C.png
- 10 (mavacoxib)/ksw-00119x/10/acqu
- 10 (mavacoxib)/ksw-00119x/10/acqus
- 10 (mavacoxib)/ksw-00119x/10/audita.txt
- 10 (mavacoxib)/ksw-00119x/10/cpdprg2
- 10 (mavacoxib)/ksw-00119x/10/fid
- 10 (mavacoxib)/ksw-00119x/10/format.temp
- 10 (mavacoxib)/ksw-00119x/10/pdata/
- 10 (mavacoxib)/ksw-00119x/10/pdata/1/
- 10 (mavacoxib)/ksw-00119x/10/pdata/1/outd
- 10 (mavacoxib)/ksw-00119x/10/pdata/1/proc
- 10 (mavacoxib)/ksw-00119x/10/pdata/1/procs
- 10 (mavacoxib)/ksw-00119x/10/prosol_History
- 10 (mavacoxib)/ksw-00119x/10/pulseprogram
- 10 (mavacoxib)/ksw-00119x/10/scon2
- 10 (mavacoxib)/ksw-00119x/10/shimvalues
- 10 (mavacoxib)/ksw-00119x/10/uxnmr.par
- 10 (mavacoxib)/ksw-00119z/
- 10 (mavacoxib)/ksw-00119z/10/
- 10 (mavacoxib)/ksw-00119z/10/10 1H.mnova
- 10 (mavacoxib)/ksw-00119z/10/10 1H.png
- 10 (mavacoxib)/ksw-00119z/10/acqu
- 10 (mavacoxib)/ksw-00119z/10/acqus
- 10 (mavacoxib)/ksw-00119z/10/audita.txt
- 10 (mavacoxib)/ksw-00119z/10/fid
- 10 (mavacoxib)/ksw-00119z/10/format.temp
- 10 (mavacoxib)/ksw-00119z/10/pdata/
- 10 (mavacoxib)/ksw-00119z/10/pdata/1/
- 10 (mavacoxib)/ksw-00119z/10/pdata/1/outd
- 10 (mavacoxib)/ksw-00119z/10/pdata/1/proc
- 10 (mavacoxib)/ksw-00119z/10/pdata/1/procs
- 10 (mavacoxib)/ksw-00119z/10/prosol_History
- 10 (mavacoxib)/ksw-00119z/10/pulseprogram
- 10 (mavacoxib)/ksw-00119z/10/scon2
- 10 (mavacoxib)/ksw-00119z/10/shimvalues
- 10 (mavacoxib)/ksw-00119z/10/uxnmr.par
- 10 (mavacoxib)/ksw-00119z/20/
- 10 (mavacoxib)/ksw-00119z/20/acqu
- 10 (mavacoxib)/ksw-00119z/20/acqus
- 10 (mavacoxib)/ksw-00119z/20/audita.txt
- 10 (mavacoxib)/ksw-00119z/20/cpdprg2
- 10 (mavacoxib)/ksw-00119z/20/fid
- 10 (mavacoxib)/ksw-00119z/20/format.temp
- 10 (mavacoxib)/ksw-00119z/20/pdata/
- 10 (mavacoxib)/ksw-00119z/20/pdata/1/
- 10 (mavacoxib)/ksw-00119z/20/pdata/1/outd
- 10 (mavacoxib)/ksw-00119z/20/pdata/1/proc
- 10 (mavacoxib)/ksw-00119z/20/pdata/1/procs
- 10 (mavacoxib)/ksw-00119z/20/prosol_History
- 10 (mavacoxib)/ksw-00119z/20/pulseprogram
- 10 (mavacoxib)/ksw-00119z/20/scon2
- 10 (mavacoxib)/ksw-00119z/20/shimvalues
- 10 (mavacoxib)/ksw-00119z/20/uxnmr.par
- 11/
- 11/gam-00001f/
- 11/gam-00001f/10/
- 11/gam-00001f/10/11 1H.mnova
- 11/gam-00001f/10/11 1H.png
- 11/gam-00001f/10/acqu
- 11/gam-00001f/10/acqus
- 11/gam-00001f/10/audita.txt
- 11/gam-00001f/10/fid
- 11/gam-00001f/10/format.temp
- 11/gam-00001f/10/pdata/
- 11/gam-00001f/10/pdata/1/
- 11/gam-00001f/10/pdata/1/outd
- 11/gam-00001f/10/pdata/1/proc
- 11/gam-00001f/10/pdata/1/procs
- 11/gam-00001f/10/prosol_History
- 11/gam-00001f/10/pulseprogram
- 11/gam-00001f/10/scon2
- 11/gam-00001f/10/shimvalues
- 11/gam-00001f/10/uxnmr.par
- 11/gam-00001f/11/
- 11/gam-00001f/11/11 13C.mnova
- 11/gam-00001f/11/11 13C.png
- 11/gam-00001f/11/acqu
- 11/gam-00001f/11/acqus
- 11/gam-00001f/11/audita.txt
- 11/gam-00001f/11/cpdprg2
- 11/gam-00001f/11/fid
- 11/gam-00001f/11/format.temp
- 11/gam-00001f/11/pdata/
- 11/gam-00001f/11/pdata/1/
- 11/gam-00001f/11/pdata/1/outd
- 11/gam-00001f/11/pdata/1/proc
- 11/gam-00001f/11/pdata/1/procs
- 11/gam-00001f/11/prosol_History
- 11/gam-00001f/11/pulseprogram
- 11/gam-00001f/11/scon2
- 11/gam-00001f/11/shimvalues
- 11/gam-00001f/11/uxnmr.par
- 11/gam-00001f/12/
- 11/gam-00001f/12/acqu
- 11/gam-00001f/12/acqu2
- 11/gam-00001f/12/acqu2s
- 11/gam-00001f/12/acqus
- 11/gam-00001f/12/audita.txt
- 11/gam-00001f/12/format.temp
- 11/gam-00001f/12/pdata/
- 11/gam-00001f/12/pdata/1/
- 11/gam-00001f/12/pdata/1/curdat2
- 11/gam-00001f/12/pdata/1/outd
- 11/gam-00001f/12/pdata/1/proc
- 11/gam-00001f/12/pdata/1/proc2
- 11/gam-00001f/12/pdata/1/proc2s
- 11/gam-00001f/12/pdata/1/procs
- 11/gam-00001f/12/prosol_History
- 11/gam-00001f/12/pulseprogram
- 11/gam-00001f/12/scon2
- 11/gam-00001f/12/ser
- 11/gam-00001f/12/shimvalues
- 11/gam-00001f/12/uxnmr.par
- 11/gam-00001f/13/
- 11/gam-00001f/13/acqu
- 11/gam-00001f/13/acqus
- 11/gam-00001f/13/audita.txt
- 11/gam-00001f/13/cpdprg2
- 11/gam-00001f/13/fid
- 11/gam-00001f/13/format.temp
- 11/gam-00001f/13/pdata/
- 11/gam-00001f/13/pdata/1/
- 11/gam-00001f/13/pdata/1/outd
- 11/gam-00001f/13/pdata/1/proc
- 11/gam-00001f/13/pdata/1/procs
- 11/gam-00001f/13/prosol_History
- 11/gam-00001f/13/pulseprogram
- 11/gam-00001f/13/scon2
- 11/gam-00001f/13/shimvalues
- 11/gam-00001f/13/spnam2
- 11/gam-00001f/13/uxnmr.par
- 11/gam-00001f/17/
- 11/gam-00001f/17/acqu
- 11/gam-00001f/17/acqu2
- 11/gam-00001f/17/acqu2s
- 11/gam-00001f/17/acqus
- 11/gam-00001f/17/audita.txt
- 11/gam-00001f/17/cpdprg2
- 11/gam-00001f/17/format.temp
- 11/gam-00001f/17/pdata/
- 11/gam-00001f/17/pdata/1/
- 11/gam-00001f/17/pdata/1/curdat2
- 11/gam-00001f/17/pdata/1/outd
- 11/gam-00001f/17/pdata/1/proc
- 11/gam-00001f/17/pdata/1/proc2
- 11/gam-00001f/17/pdata/1/proc2s
- 11/gam-00001f/17/pdata/1/procs
- 11/gam-00001f/17/prosol_History
- 11/gam-00001f/17/pulseprogram
- 11/gam-00001f/17/scon2
- 11/gam-00001f/17/ser
- 11/gam-00001f/17/shimvalues
- 11/gam-00001f/17/spnam3
- 11/gam-00001f/17/uxnmr.par
- 11/gam-00001F-19F/
- 11/gam-00001F-19F/19/
- 11/gam-00001F-19F/19/11 19F.mnova
- 11/gam-00001F-19F/19/11 19F.png
- 11/gam-00001F-19F/19/acqu
- 11/gam-00001F-19F/19/acqus
- 11/gam-00001F-19F/19/audita.txt
- 11/gam-00001F-19F/19/fid
- 11/gam-00001F-19F/19/format.temp
- 11/gam-00001F-19F/19/pdata/
- 11/gam-00001F-19F/19/pdata/1/
- 11/gam-00001F-19F/19/pdata/1/1i
- 11/gam-00001F-19F/19/pdata/1/1r
- 11/gam-00001F-19F/19/pdata/1/auditp.txt
- 11/gam-00001F-19F/19/pdata/1/outd
- 11/gam-00001F-19F/19/pdata/1/proc
- 11/gam-00001F-19F/19/pdata/1/procs
- 11/gam-00001F-19F/19/pdata/1/title
- 11/gam-00001F-19F/19/pulseprogram
- 11/gam-00001F-19F/19/scon2
- 11/gam-00001F-19F/19/shimvalues
- 11/gam-00001F-19F/19/uxnmr.par
- 2m/
- 2m/gam-00002ba/
- 2m/gam-00002ba/10/
- 2m/gam-00002ba/10/2m 1H.mnova
- 2m/gam-00002ba/10/2m 1H.png
- 2m/gam-00002ba/10/acqu
- 2m/gam-00002ba/10/acqus
- 2m/gam-00002ba/10/audita.txt
- 2m/gam-00002ba/10/fid
- 2m/gam-00002ba/10/format.temp
- 2m/gam-00002ba/10/pdata/
- 2m/gam-00002ba/10/pdata/1/
- 2m/gam-00002ba/10/pdata/1/outd
- 2m/gam-00002ba/10/pdata/1/proc
- 2m/gam-00002ba/10/pdata/1/procs
- 2m/gam-00002ba/10/prosol_history
- 2m/gam-00002ba/10/pulseprogram
- 2m/gam-00002ba/10/scon2
- 2m/gam-00002ba/10/shimvalues
- 2m/gam-00002ba/10/uxnmr.par
- 2m/gam-00002ba/11/
- 2m/gam-00002ba/11/2m 13C.mnova
- 2m/gam-00002ba/11/2m 13C.png
- 2m/gam-00002ba/11/acqu
- 2m/gam-00002ba/11/acqus
- 2m/gam-00002ba/11/audita.txt
- 2m/gam-00002ba/11/cpdprg2
- 2m/gam-00002ba/11/fid
- 2m/gam-00002ba/11/format.temp
- 2m/gam-00002ba/11/pdata/
- 2m/gam-00002ba/11/pdata/1/
- 2m/gam-00002ba/11/pdata/1/outd
- 2m/gam-00002ba/11/pdata/1/proc
- 2m/gam-00002ba/11/pdata/1/procs
- 2m/gam-00002ba/11/prosol_history
- 2m/gam-00002ba/11/pulseprogram
- 2m/gam-00002ba/11/scon2
- 2m/gam-00002ba/11/shimvalues
- 2m/gam-00002ba/11/uxnmr.par
- 2m/gam-00002ba/12/
- 2m/gam-00002ba/12/acqu
- 2m/gam-00002ba/12/acqu2
- 2m/gam-00002ba/12/acqu2s
- 2m/gam-00002ba/12/acqus
- 2m/gam-00002ba/12/audita.txt
- 2m/gam-00002ba/12/format.temp
- 2m/gam-00002ba/12/pdata/
- 2m/gam-00002ba/12/pdata/1/
- 2m/gam-00002ba/12/pdata/1/curdat2
- 2m/gam-00002ba/12/pdata/1/outd
- 2m/gam-00002ba/12/pdata/1/proc
- 2m/gam-00002ba/12/pdata/1/proc2
- 2m/gam-00002ba/12/pdata/1/proc2s
- 2m/gam-00002ba/12/pdata/1/procs
- 2m/gam-00002ba/12/prosol_history
- 2m/gam-00002ba/12/pulseprogram
- 2m/gam-00002ba/12/scon2
- 2m/gam-00002ba/12/ser
- 2m/gam-00002ba/12/shimvalues
- 2m/gam-00002ba/12/uxnmr.par
- 2m/gam-00002ba/13/
- 2m/gam-00002ba/13/acqu
- 2m/gam-00002ba/13/acqus
- 2m/gam-00002ba/13/audita.txt
- 2m/gam-00002ba/13/cpdprg2
- 2m/gam-00002ba/13/fid
- 2m/gam-00002ba/13/format.temp
- 2m/gam-00002ba/13/pdata/
- 2m/gam-00002ba/13/pdata/1/
- 2m/gam-00002ba/13/pdata/1/outd
- 2m/gam-00002ba/13/pdata/1/proc
- 2m/gam-00002ba/13/pdata/1/procs
- 2m/gam-00002ba/13/prosol_history
- 2m/gam-00002ba/13/pulseprogram
- 2m/gam-00002ba/13/scon2
- 2m/gam-00002ba/13/shimvalues
- 2m/gam-00002ba/13/spnam2
- 2m/gam-00002ba/13/uxnmr.par
- 2m/gam-00002ba/17/
- 2m/gam-00002ba/17/acqu
- 2m/gam-00002ba/17/acqu2
- 2m/gam-00002ba/17/acqu2s
- 2m/gam-00002ba/17/acqus
- 2m/gam-00002ba/17/audita.txt
- 2m/gam-00002ba/17/cpdprg2
- 2m/gam-00002ba/17/format.temp
- 2m/gam-00002ba/17/pdata/
- 2m/gam-00002ba/17/pdata/1/
- 2m/gam-00002ba/17/pdata/1/curdat2
- 2m/gam-00002ba/17/pdata/1/outd
- 2m/gam-00002ba/17/pdata/1/proc
- 2m/gam-00002ba/17/pdata/1/proc2
- 2m/gam-00002ba/17/pdata/1/proc2s
- 2m/gam-00002ba/17/pdata/1/procs
- 2m/gam-00002ba/17/prosol_history
- 2m/gam-00002ba/17/pulseprogram
- 2m/gam-00002ba/17/scon2
- 2m/gam-00002ba/17/ser
[truncated: 2,807 more entries]
