# Supplementary material for: One-Pot Synthesis of 1-Aryl-3-trifluoromethylpyrazoles Using Nitrile Imines and Mercaptoacetaldehyde As a Surrogate of Acetylene
Source: Org Lett. 2023 Jun 13;25(24):4462–7. doi: 10.1021/acs.orglett.3c01437 (PMC10294255; doi:10.1021/acs.orglett.3c01437)
Supplement: Supplementary file 2 — ol3c01437_si_002.zip [file ol3c01437_si_002.zip › 10 (mavacoxib)/ksw-00119f-19F/19/pdata/1/auditp.txt]

##TITLE= Audit trail, TOPSPIN		Version 2.1
##JCAMPDX= 5.01
##ORIGIN= Bruker BioSpin GmbH
##OWNER= Arek
$$ d:/data/ela/nmr/ksw-00119f-19F/19/pdata/1/auditp.txt
##AUDIT TRAIL=  $$ (NUMBER, WHEN, WHO, WHERE, PROCESS, VERSION, WHAT)
(   1,<2022-03-31 10:24:23.015 +0200>,<Arek>,<CZC9293160>,<go>,<TOPSPIN 2.1>,
      <created by zg
	started at 2022-03-31 10:22:26.078 +0200,
	POWCHK enabled, PULCHK disabled,
       configuration hash MD5:
       F3 E4 E5 0F 11 EE 7E 1A 4F BB CF B9 E5 AA B2 7B
       data hash MD5: 128K
       71 6D 00 A8 01 00 20 81 1A 8E A0 07 4E 45 35 4B>)
(   2,<2022-03-31 10:24:23.859 +0200>,<Arek>,<CZC9293160>,<proc1d>,<TOPSPIN 2.1>,
      <Start of raw data processing
       ef LB = 0.3 FT_mod = 6 PKNL = 1 SI = 64K 
       data hash MD5: 64K
       6F 05 C1 14 D8 2E D7 B4 71 ED 3F A7 A6 AC 91 63>)
(   3,<2022-03-31 10:24:25.171 +0200>,<Arek>,<CZC9293160>,<proc1d>,<TOPSPIN 2.1>,
      <apk 
       data hash MD5: 64K
       6F B4 8B 6C D8 E3 AF D1 46 CB ED BF 88 80 15 4E>)
##END=

$$ hash MD5
$$ 09 7A 6A 7C FE 2C 87 14 DE 64 D6 20 5E 4F 68 94
