# Supplementary material for: One-Pot Synthesis of 1-Aryl-3-trifluoromethylpyrazoles Using Nitrile Imines and Mercaptoacetaldehyde As a Surrogate of Acetylene
Source: Org Lett. 2023 Jun 13;25(24):4462–7. doi: 10.1021/acs.orglett.3c01437 (PMC10294255; doi:10.1021/acs.orglett.3c01437)
Supplement: Supplementary file 2 — ol3c01437_si_002.zip [file ol3c01437_si_002.zip › 10 (mavacoxib)/ksw-00119f-19F/19/shimvalues]

# Thu Mar 31 10:24:23 2022
#$$PROBEID=38
#$$PROBEINFO=5 mm PABBO BB-1H/D Z-GRD Z847801/0099
#$$PICSINFO=Z847801_0099_38.par
#
# Active Shim Gradients
#
Z           		9166            
Z2          		5414            
Z3          		1629            
Z4          		6863            
Z5          		-1847           
Z6          		-3235           
Z7          		0               
Z8          		0               
X           		2275            
XZ          		899             
XZ2         		6010            
XZ3         		-57             
XZ4         		3833            
XZ5         		-5461           
Y           		2391            
YZ          		-760            
YZ2         		-8375           
YZ3         		-4369           
YZ4         		-166            
YZ5         		6908            
XY          		4591            
XYZ         		-7338           
XYZ2        		-70             
XYZ3        		-1897           
XYZ4        		463             
XYZ5        		1138            
(X2-Y2)     		-5017           
(X2-Y2)Z    		-8971           
(X2-Y2)Z2   		2029            
(X2-Y2)Z3   		943             
(X2-Y2)Z4   		939             
(X2-Y2)Z5   		-771            
X3          		10413           
X3Z         		8744            
Y3          		1386            
Y3Z         		3870            
#
# Lock Parameter
#
LOCKPHASE		117.600 
LOCKPOWER		-27.000 
LOCKGAIN		117.191 
LOCKDC		-15.000 
LOCKSHIFT		7.240   
FIELD		2965.769
LOOPGAIN		-12.000 
LOOPTIME		0.400   
LOOPFILTER		100.000 
#
IEEE64_VERSION_CODE 1
#
# Shim currents 
#
SHIM_SETTING [1 ]  4529.90871945   
SHIM_SETTING [2 ]  7090.92466341   
SHIM_SETTING [3 ]  560.41389700    
SHIM_SETTING [4 ]  -1862.49586371  
SHIM_SETTING [5 ]  364.86371804    
SHIM_SETTING [6 ]  2491.73100183   
SHIM_SETTING [7 ]  5187.67390279   
SHIM_SETTING [8 ]  6742.89748532   
SHIM_SETTING [9 ]  2145.03670385   
SHIM_SETTING [10]  3202.47546608   
SHIM_SETTING [11]  0.00000000      
SHIM_SETTING [12]  -2483.88500000  
SHIM_SETTING [13]  5255.84200000   
SHIM_SETTING [14]  809.73100000    
SHIM_SETTING [15]  9346.93293578   
SHIM_SETTING [16]  11443.74393578  
SHIM_SETTING [17]  -6171.79800000  
SHIM_SETTING [18]  -4706.80600000  
SHIM_SETTING [19]  -3140.74371412  
SHIM_SETTING [20]  7543.01228588   
SHIM_SETTING [21]  -9282.97500000  
SHIM_SETTING [22]  7720.24700000   
SHIM_SETTING [23]  -14619.82700000 
SHIM_SETTING [24]  -264.34500000   
SHIM_SETTING [25]  -3647.70600000  
SHIM_SETTING [26]  18.51900000     
SHIM_SETTING [27]  9291.11100000   
SHIM_SETTING [28]  -8629.22605504  
SHIM_SETTING [29]  -251.37700000   
SHIM_SETTING [30]  4545.91600000   
SHIM_SETTING [31]  13512.63800000  
SHIM_SETTING [32]  -4004.16505504  
SHIM_SETTING [33]  -5288.62700000  
SHIM_SETTING [34]  11519.39200000  
SHIM_SETTING [35]  587.03800000    
SHIM_SETTING [36]  7772.51500000   
SHIM_SETTING [37]  -136.72823882   
SHIM_SETTING [38]  7235.51176118   
SHIM_SETTING [39]  2417.56500000   
SHIM_SETTING [40]  0.00000000      
