# Supplementary material for: One-Pot Synthesis of 1-Aryl-3-trifluoromethylpyrazoles Using Nitrile Imines and Mercaptoacetaldehyde As a Surrogate of Acetylene
Source: Org Lett. 2023 Jun 13;25(24):4462–7. doi: 10.1021/acs.orglett.3c01437 (PMC10294255; doi:10.1021/acs.orglett.3c01437)
Supplement: Supplementary file 2 — ol3c01437_si_002.zip [file ol3c01437_si_002.zip › 10 (mavacoxib)/ksw-00119x/10/pdata/1/outd]

##TITLE= Parameter file, TOPSPIN		Version 2.1
##JCAMPDX= 5.0
##DATATYPE= Parameter Values
##NPOINTS= 1	$$ modification sequence number
##ORIGIN= Bruker BioSpin GmbH
##OWNER= Arek
$$ 2022-04-07 15:53:31.171 +0200  Arek@CZC9293160
$$ C:/Bruker/TOPSPIN/prog/curdir/changer/inmrchanger/Apr07-2022-1553-ela/1/data/nmr/ksw-00119x/10/pdata/1/outd
$$ process C:\Bruker\TOPSPIN\prog\mod\xwish3.exe
##$CURPLOT= <HP Color LaserJet CP1510 Series PCL 6>
##$CURPRIN= <$HP Color LaserJet CP1510 Series PCL 6>
##$DFORMAT= <normdp>
##$LAYOUT= <+/1D_X.xwp>
##$LFORMAT= <normlp>
##$PFORMAT= <normpl>
##$SURQMSG= 1
##END=
