# Supplementary material for: One-Pot Synthesis of 1-Aryl-3-trifluoromethylpyrazoles Using Nitrile Imines and Mercaptoacetaldehyde As a Surrogate of Acetylene
Source: Org Lett. 2023 Jun 13;25(24):4462–7. doi: 10.1021/acs.orglett.3c01437 (PMC10294255; doi:10.1021/acs.orglett.3c01437)
Supplement: Supplementary file 2 — ol3c01437_si_002.zip [file ol3c01437_si_002.zip › 10 (mavacoxib)/ksw-00119z/20/audita.txt]

##TITLE= Audit trail, TOPSPIN		Version 2.1
##JCAMPDX= 5.01
##ORIGIN= Bruker BioSpin GmbH
##OWNER= Arek
$$ D:\/data/ela/nmr/ksw-00119z/20/audita.txt
##AUDIT TRAIL=  $$ (NUMBER, WHEN, WHO, WHERE, PROCESS, VERSION, WHAT)
(   1,<2022-04-04 22:09:00.109 +0200>,<Arek>,<CZC9293160>,<go>,<TOPSPIN 2.1>,
      <created by zg
	started at 2022-04-04 18:45:54.171 +0200,
	POWCHK enabled, PULCHK disabled,
       configuration hash MD5:
       F3 E4 E5 0F 11 EE 7E 1A 4F BB CF B9 E5 AA B2 7B
       data hash MD5: 64K
       45 F3 68 36 59 50 BD 51 29 C0 E2 5E A0 3D 39 6D>)
(   2,<2022-04-04 22:09:00.828 +0200>,<Arek>,<CZC9293160>,<audit>,<TOPSPIN 2.1>,
      <user comment:
       ICON-NMR User ID: ela
       data hash MD5: 64K
       45 F3 68 36 59 50 BD 51 29 C0 E2 5E A0 3D 39 6D>)
##END=

$$ hash MD5
$$ AB C8 3D 54 1D 27 74 C2 27 70 BE 36 B3 08 82 FD
