# Supplementary material for: One-Pot Synthesis of 1-Aryl-3-trifluoromethylpyrazoles Using Nitrile Imines and Mercaptoacetaldehyde As a Surrogate of Acetylene
Source: Org Lett. 2023 Jun 13;25(24):4462–7. doi: 10.1021/acs.orglett.3c01437 (PMC10294255; doi:10.1021/acs.orglett.3c01437)
Supplement: Supplementary file 2 — ol3c01437_si_002.zip [file ol3c01437_si_002.zip › 11/gam-00001f/13/pdata/1/proc]

##TITLE= Parameter file, TOPSPIN		Version 2.1
##JCAMPDX= 5.0
##DATATYPE= Parameter Values
##NPOINTS= 2	$$ modification sequence number
##ORIGIN= Bruker BioSpin GmbH
##OWNER= Arek
$$ 2021-12-02 16:04:29.656 +0100  Arek@CZC9293160
$$ C:/Bruker/TOPSPIN/prog/curdir/changer/inmrchanger/Dec02-2021-1601-ela/3/data/nmr/gam-00001f/13/pdata/1/proc
$$ process C:\Bruker\TOPSPIN\prog\mod\xwish3.exe
##$ABSF1= 170
##$ABSF2= -5
##$ABSG= 5
##$ABSL= 3
##$ALPHA= 0
##$AQORDER= 0
##$ASSFAC= 0
##$ASSFACI= 0
##$ASSFACX= 0
##$ASSWID= 0
##$AUNMP= <proc_1d>
##$AXLEFT= 0
##$AXNAME= <>
##$AXNUC= <off>
##$AXRIGHT= 0
##$AXTYPE= 0
##$AXUNIT= <>
##$AZFE= 0.1
##$AZFW= 0.5
##$BCFW= 1
##$BC_mod= 2
##$BYTORDP= 0
##$COROFFS= 0
##$CY= 15
##$DATMOD= 1
##$DC= 1
##$DFILT= <>
##$DTYPP= 0
##$F1P= 0
##$F2P= 0
##$FCOR= 0.5
##$FTSIZE= 0
##$FT_mod= 0
##$GAMMA= 1
##$GB= 0
##$INTBC= 1
##$INTSCL= 1
##$ISEN= 30
##$LB= 1
##$LEV0= 0
##$LPBIN= 0
##$MAXI= 10000
##$MC2= 0
##$MEAN= 0
##$ME_mod= 0
##$MI= 0
##$NCOEF= 0
##$NC_proc= 0
##$NLEV= 6
##$NOISF1= 0
##$NOISF2= 0
##$NSP= 1
##$NTH_PI= 0
##$NZP= 1
##$OFFSET= 219.4477
##$PC= 1.4
##$PHC0= 211.5581
##$PHC1= -277.2725
##$PH_mod= 0
##$PKNL= yes
##$PPARMOD= 0
##$PPDIAG= 0
##$PPIPTYP= 0
##$PPMPNUM= 2147483647
##$PPRESOL= 1
##$PSCAL= 4
##$PSIGN= 2
##$PYNMP= <proc.py>
##$REVERSE= no
##$SF= 150.935497
##$SI= 32768
##$SIGF1= 0
##$SIGF2= 0
##$SINO= 80
##$SIOLD= 32768
##$SPECTYP= <>
##$SREGLST= <13C.DMSO>
##$SSB= 0
##$STSI= 0
##$STSR= 0
##$SW_p= 36057.6923076923
##$SYMM= 0
##$S_DEV= 0
##$TDeff= 0
##$TDoff= 0
##$TI= <>
##$TILT= no
##$TM1= 0
##$TM2= 0
##$TOPLEV= 0
##$USERP1= <user>
##$USERP2= <user>
##$USERP3= <user>
##$USERP4= <user>
##$USERP5= <user>
##$WDW= 1
##$XDIM= 64
##$YMAX_p= 0
##$YMIN_p= 0
##END=
