# Supplementary material for: One-Pot Synthesis of 1-Aryl-3-trifluoromethylpyrazoles Using Nitrile Imines and Mercaptoacetaldehyde As a Surrogate of Acetylene
Source: Org Lett. 2023 Jun 13;25(24):4462–7. doi: 10.1021/acs.orglett.3c01437 (PMC10294255; doi:10.1021/acs.orglett.3c01437)
Supplement: Supplementary file 2 — ol3c01437_si_002.zip [file ol3c01437_si_002.zip › 11/gam-00001f/17/acqu2s]

##TITLE= Parameter file, TOPSPIN		Version 2.1
##JCAMPDX= 5.0
##DATATYPE= Parameter Values
##NPOINTS= 361	$$ modification sequence number
##ORIGIN= Bruker BioSpin GmbH
##OWNER= Arek
$$ 2021-12-02 20:24:54.203 +0100  Arek@CZC9293160
$$ D:\/data/ela/nmr/gam-00001f/17/acqu2s
$$ process C:\Bruker\TOPSPIN\prog\mod\go.exe
##$BF1= 150.935497
##$FnMODE= 6
##$NUC1= <13C>
##$O1= 15093.5497
##$SFO1= 150.9505905497
##$SW= 250
##$TD= 360
##END=
