# Supplementary material for: One-Pot Synthesis of 1-Aryl-3-trifluoromethylpyrazoles Using Nitrile Imines and Mercaptoacetaldehyde As a Surrogate of Acetylene
Source: Org Lett. 2023 Jun 13;25(24):4462–7. doi: 10.1021/acs.orglett.3c01437 (PMC10294255; doi:10.1021/acs.orglett.3c01437)
Supplement: Supplementary file 2 — ol3c01437_si_002.zip [file ol3c01437_si_002.zip › 11/gam-00001f/17/pulseprogram]

# 1 "C:/Bruker/TOPSPIN/exp/stan/nmr/lists/pp/hmqcetgpsi.2"
;hmqcetgpsi.2
;avance-version (07/04/04)
;HMQC
;2D H-1/X correlation via heteronuclear zero and double quantum
;   coherence using sensitivity improvement
;phase sensitive using Echo/Antiecho gradient selection
;with decoupling during acquisition
;using shaped pulses for inversion on f2 - channel
;using shorter overall timing
;
;A.G. Palmer III, J. Cavanagh, P.E. Wright & M. Rance,
;   J. Magn. Reson. 93, 151-170 (1991)
;
;$CLASS=HighRes
;$DIM=2D
;$TYPE=
;$SUBTYPE=
;$COMMENT=


# 1 "C:/Bruker/TOPSPIN/exp/stan/nmr/lists/pp/Avance.incl" 1
;Avance3.incl
;   for AV III
;
;avance-version (07/12/14)
;
;$CLASS=HighRes Incl
;$COMMENT=


;$Id: Avance3.incl,v 1.6.2.2 2007/12/14 16:06:46 ber Exp $
# 21 "C:/Bruker/TOPSPIN/exp/stan/nmr/lists/pp/hmqcetgpsi.2" 2

# 1 "C:/Bruker/TOPSPIN/exp/stan/nmr/lists/pp/Grad.incl" 1
;Grad2.incl  -  include file for Gradient Spectroscopy
;   for 1
;
;avance-version (07/01/17)
;
;$CLASS=HighRes Incl
;$COMMENT=


define list<gradient> EA=<EA>


;$Id: Grad2.incl,v 1.12 2007/01/22 14:22:35 ber Exp $
# 22 "C:/Bruker/TOPSPIN/exp/stan/nmr/lists/pp/hmqcetgpsi.2" 2

# 1 "C:/Bruker/TOPSPIN/exp/stan/nmr/lists/pp/Delay.incl" 1
;Delay.incl  -  include file for commonly used delays
;
;version 00/02/07
;
;$CLASS=HighRes Incl
;$COMMENT=


;general delays

define delay DELTA
define delay DELTA1
define delay DELTA2
define delay DELTA3
define delay DELTA4
define delay DELTA5
define delay DELTA6
define delay DELTA7
define delay DELTA8

define delay TAU
define delay TAU1
define delay TAU2
define delay TAU3
define delay TAU4
define delay TAU5


;delays for centering pulses

define delay CEN_HN1
define delay CEN_HN2
define delay CEN_HN3
define delay CEN_HC1
define delay CEN_HC2
define delay CEN_HC3
define delay CEN_HC4
define delay CEN_HP1
define delay CEN_HP2
define delay CEN_CN1
define delay CEN_CN2
define delay CEN_CN3
define delay CEN_CN4
define delay CEN_CP1
define delay CEN_CP2


;loop counters

define loopcounter COUNTER
define loopcounter SCALEF
define loopcounter FACTOR1
define loopcounter FACTOR2
define loopcounter FACTOR3


;$Id: Delay.incl,v 1.12 2005/11/10 12:16:58 ber Exp $
# 23 "C:/Bruker/TOPSPIN/exp/stan/nmr/lists/pp/hmqcetgpsi.2" 2


"p2=p1*2"
"p4=p3*2"
"d4=1s/(cnst2*4)"
"d11=30m"


"d0=3u"

"in0=inf1/2"


"DELTA1=p16+d16+8u"
"DELTA3=d4-p14/2+p4/2"


"DELTA=p2+d0*2"
"DELTA2=p16+d16+d0+p2/2+p4/2-p14/2-4u"


# 1 "mc_line 54 file C:/Bruker/TOPSPIN/exp/stan/nmr/lists/pp/hmqcetgpsi.2 expanding definition part of mc command before ze"
define delay MCWRK
define delay MCREST
define loopcounter ST1CNT
"ST1CNT = td1 / (2)"
"MCWRK = 0.142857*d1"
"MCREST = d1 - d1"
    dccorr
# 54 "C:/Bruker/TOPSPIN/exp/stan/nmr/lists/pp/hmqcetgpsi.2"
1 ze 
# 1 "mc_line 54 file C:/Bruker/TOPSPIN/exp/stan/nmr/lists/pp/hmqcetgpsi.2 expanding definition of mc command after ze"
# 55 "C:/Bruker/TOPSPIN/exp/stan/nmr/lists/pp/hmqcetgpsi.2"
# 1 "mc_line 55 file C:/Bruker/TOPSPIN/exp/stan/nmr/lists/pp/hmqcetgpsi.2 expanding start label for mc command"
2 MCWRK  * 2 do:f2
LBLSTS1, MCWRK  * 4
LBLF1, MCWRK 
  MCREST
# 56 "C:/Bruker/TOPSPIN/exp/stan/nmr/lists/pp/hmqcetgpsi.2"
3 p1 ph1
  d4
  (p2 ph1) 
  DELTA2 pl0:f2 
  4u 
  (p14:sp3 ph5):f2
  4u 
  DELTA2 pl2:f2 setnmr3|0 setnmr0|34|32|33 ctrlgrad 0
  d4 
  (p3 ph3):f2
  d0


  (p2 ph2)


  d0
  p16:gp1*EA
  d16
  (p4 ph4):f2
  DELTA
  p16:gp1*-1*EA
  d16
  (p3 ph4):f2
  d4
  (center (p2 ph1) (p4 ph1):f2 )
  d4
  (center (p1 ph1) (p3 ph6):f2 )
  DELTA3 pl0:f2
  (center (p2 ph1) (p14:sp3 ph1):f2 )
  DELTA3
  p1 ph7
  DELTA1
  p2 ph1
  4u
  p16:gp2
  d16 pl12:f2
  4u setnmr3^0 setnmr0^34^32^33 ctrlgrad 7
  go=2 ph31 cpd2:f2 
# 1 "mc_line 97 file C:/Bruker/TOPSPIN/exp/stan/nmr/lists/pp/hmqcetgpsi.2 expanding mc command in line"
  MCWRK  do:f2 wr #0 if #0 zd igrad EA  MCWRK  ip4*2
  lo to LBLSTS1 times 2
  MCWRK id0  MCWRK  ip3*2  MCWRK  ip5*2  MCWRK  ip31*2
  lo to LBLF1 times ST1CNT
  MCWRK
# 99 "C:/Bruker/TOPSPIN/exp/stan/nmr/lists/pp/hmqcetgpsi.2"
exit 
  

ph1=0
ph2=0 0 2 2
ph3=0 0 2 2
ph4=0 2
ph5=0
ph6=1 3
ph7=1
ph31=0 2 2 0


;pl0 : 120dB
;pl1 : f1 channel - power level for pulse (default)
;pl2 : f2 channel - power level for pulse (default)
;pl3 : f3 channel - power level for pulse (default)
;pl12: f2 channel - power level for CPD/BB decoupling
;sp3: f2 channel - shaped pulse 180 degree
;p1 : f1 channel -  90 degree high power pulse
;p2 : f1 channel - 180 degree high power pulse
;p3 : f2 channel -  90 degree high power pulse
;p4 : f2 channel - 180 degree high power pulse
;p14: f2 channel - 180 degree shaped pulse for inversion
;p16: homospoil/gradient pulse                         [1 msec]
;p22: f3 channel - 180 degree high power pulse
;d0 : incremented delay (2D)                           [3 usec]
;d1 : relaxation delay; 1-5 * T1
;d4 : 1/(4J(XH))
;d11: delay for disk I/O                               [30 msec]
;d16: delay for homospoil/gradient recovery
;cnst2: = J(XH)
;inf1: 1/SW(X) = 2 * DW(X)
;in0: 1/(2 * SW(X)) = DW(X)
;nd0: 2
;NS: 2 * n
;DS: 16
;td1: number of experiments
;FnMODE: echo-antiecho
;cpd2: decoupling according to sequence defined by cpdprg2
;pcpd2: f2 channel - 90 degree pulse for decoupling sequence


;use gradient ratio:    gp 1 : gp 2
;                         80 : 40.2

;for z-only gradients:
;gpz1: 80%
;gpz2: 40.2%

;use gradient files:
;gpnam1: SINE.100
;gpnam2: SINE.100


                                          ;preprocessor-flags-start
;LABEL_CN: for C-13 and N-15 labeled samples start experiment with 
;             option -DLABEL_CN (eda: ZGOPTNS)
                                          ;preprocessor-flags-end


;$Id: hmqcetgpsi.2,v 1.4 2007/04/11 13:34:29 ber Exp $
