# Supplementary material for: One-Pot Synthesis of 1-Aryl-3-trifluoromethylpyrazoles Using Nitrile Imines and Mercaptoacetaldehyde As a Surrogate of Acetylene
Source: Org Lett. 2023 Jun 13;25(24):4462–7. doi: 10.1021/acs.orglett.3c01437 (PMC10294255; doi:10.1021/acs.orglett.3c01437)
Supplement: Supplementary file 2 — ol3c01437_si_002.zip [file ol3c01437_si_002.zip › 11/gam-00001f/17/shimvalues]

# Thu Dec 02 20:05:41 2021
#$$PROBEID=38
#$$PROBEINFO=5 mm PABBO BB-1H/D Z-GRD Z847801/0099
#$$PICSINFO=Z847801_0099_38.par
#
# Active Shim Gradients
#
Z           		9202            
Z2          		5455            
Z3          		1434            
Z4          		6317            
Z5          		-1973           
Z6          		-3235           
Z7          		0               
Z8          		0               
X           		2277            
XZ          		879             
XZ2         		6060            
XZ3         		-402            
XZ4         		3776            
XZ5         		-5461           
Y           		2428            
YZ          		-651            
YZ2         		-8334           
YZ3         		-4436           
YZ4         		-212            
YZ5         		6908            
XY          		4625            
XYZ         		-7439           
XYZ2        		0               
XYZ3        		-2011           
XYZ4        		463             
XYZ5        		1138            
(X2-Y2)     		-4799           
(X2-Y2)Z    		-9002           
(X2-Y2)Z2   		1522            
(X2-Y2)Z3   		876             
(X2-Y2)Z4   		939             
(X2-Y2)Z5   		-771            
X3          		10860           
X3Z         		8467            
Y3          		1461            
Y3Z         		3787            
#
# Lock Parameter
#
LOCKPHASE		90.600  
LOCKPOWER		-20.000 
LOCKGAIN		96.648  
LOCKDC		-15.000 
LOCKSHIFT		2.490   
FIELD		3025.628
LOOPGAIN		5.000   
LOOPTIME		0.250   
LOOPFILTER		500.000 
#
IEEE64_VERSION_CODE 1
#
# Shim currents 
#
SHIM_SETTING [1 ]  4527.27208333   
SHIM_SETTING [2 ]  7052.95915001   
SHIM_SETTING [3 ]  258.14592557    
SHIM_SETTING [4 ]  -1467.37050771  
SHIM_SETTING [5 ]  56.58328883     
SHIM_SETTING [6 ]  2470.31292442   
SHIM_SETTING [7 ]  4472.79591779   
SHIM_SETTING [8 ]  6401.96152491   
SHIM_SETTING [9 ]  1860.17797975   
SHIM_SETTING [10]  3110.90547204   
SHIM_SETTING [11]  0.00000000      
SHIM_SETTING [12]  -2326.31202483  
SHIM_SETTING [13]  5247.44964411   
SHIM_SETTING [14]  1160.94498943   
SHIM_SETTING [15]  9032.89431943   
SHIM_SETTING [16]  11793.45150886  
SHIM_SETTING [17]  -5809.37717094  
SHIM_SETTING [18]  -5015.06269335  
SHIM_SETTING [19]  -3446.43377325  
SHIM_SETTING [20]  7731.93927731   
SHIM_SETTING [21]  -9729.59424038  
SHIM_SETTING [22]  7435.55117466   
SHIM_SETTING [23]  -14009.95671493 
SHIM_SETTING [24]  306.11933564    
SHIM_SETTING [25]  -3503.81744108  
SHIM_SETTING [26]  309.78460256    
SHIM_SETTING [27]  9373.53230286   
SHIM_SETTING [28]  -8533.93013941  
SHIM_SETTING [29]  -393.03790038   
SHIM_SETTING [30]  4678.03443075   
SHIM_SETTING [31]  13688.52013700  
SHIM_SETTING [32]  -4006.23558007  
SHIM_SETTING [33]  -5382.30171122  
SHIM_SETTING [34]  11796.12396096  
SHIM_SETTING [35]  571.51651762    
SHIM_SETTING [36]  7754.33475244   
SHIM_SETTING [37]  -139.46936038   
SHIM_SETTING [38]  7176.77715768   
SHIM_SETTING [39]  2354.77127115   
SHIM_SETTING [40]  0.00000000      
