# Supplementary material for: One-Pot Synthesis of 1-Aryl-3-trifluoromethylpyrazoles Using Nitrile Imines and Mercaptoacetaldehyde As a Surrogate of Acetylene
Source: Org Lett. 2023 Jun 13;25(24):4462–7. doi: 10.1021/acs.orglett.3c01437 (PMC10294255; doi:10.1021/acs.orglett.3c01437)
Supplement: Supplementary file 2 — ol3c01437_si_002.zip [file ol3c01437_si_002.zip › 11/gam-00001F-19F/19/audita.txt]

##TITLE= Audit trail, TOPSPIN		Version 2.1
##JCAMPDX= 5.01
##ORIGIN= Bruker BioSpin GmbH
##OWNER= Arek
$$ d:/data/ela/nmr/gam-00001F-19F/19/audita.txt
##AUDIT TRAIL=  $$ (NUMBER, WHEN, WHO, WHERE, PROCESS, VERSION, WHAT)
(   1,<2021-12-02 11:12:15.421 +0100>,<Arek>,<CZC9293160>,<go>,<TOPSPIN 2.1>,
      <created by zg
	started at 2021-12-02 11:10:18.250 +0100,
	POWCHK enabled, PULCHK disabled,
       configuration hash MD5:
       6D 5B CE 2C 21 E3 67 31 B1 DF 75 52 3E 09 46 27
       data hash MD5: 128K
       DB 27 61 97 76 C0 93 3C D3 1C C1 F1 E2 0F 24 C7>)
##END=

$$ hash MD5
$$ 56 CD 88 DF D1 33 D9 BF 3C E6 5C 59 0B 65 58 00
