# Supplementary material for: One-Pot Synthesis of 1-Aryl-3-trifluoromethylpyrazoles Using Nitrile Imines and Mercaptoacetaldehyde As a Surrogate of Acetylene
Source: Org Lett. 2023 Jun 13;25(24):4462–7. doi: 10.1021/acs.orglett.3c01437 (PMC10294255; doi:10.1021/acs.orglett.3c01437)
Supplement: Supplementary file 2 — ol3c01437_si_002.zip [file ol3c01437_si_002.zip › 2m/gam-00002ba/12/acqu2]

##TITLE= Parameter file, TOPSPIN		Version 2.1
##JCAMPDX= 5.0
##DATATYPE= Parameter Values
##NPOINTS= 1	$$ modification sequence number
##ORIGIN= Bruker BioSpin GmbH
##OWNER= Arek
$$ 2021-11-26 07:18:31.703 +0100  Arek@CZC9293160
$$ D:\/data/ela/nmr/gam-00002ba/12/acqu2
$$ process C:\Bruker\TOPSPIN\prog\mod\xwish3.exe
##$BF1= 600.26
##$FnMODE= 1
##$NUC1= <1H>
##$O1= 3001.3
##$SFO1= 600.2630013
##$SW= 20
##$TD= 256
##END=
