# Supplementary material for: One-Pot Synthesis of 1-Aryl-3-trifluoromethylpyrazoles Using Nitrile Imines and Mercaptoacetaldehyde As a Surrogate of Acetylene
Source: Org Lett. 2023 Jun 13;25(24):4462–7. doi: 10.1021/acs.orglett.3c01437 (PMC10294255; doi:10.1021/acs.orglett.3c01437)
Supplement: Supplementary file 2 — ol3c01437_si_002.zip [file ol3c01437_si_002.zip › 2m/gam-00002ba/13/audita.txt]

##TITLE= Audit trail, TOPSPIN		Version 2.1
##JCAMPDX= 5.01
##ORIGIN= Bruker BioSpin GmbH
##OWNER= Arek
$$ D:\/data/ela/nmr/gam-00002ba/13/audita.txt
##AUDIT TRAIL=  $$ (NUMBER, WHEN, WHO, WHERE, PROCESS, VERSION, WHAT)
(   1,<2021-11-26 07:43:33.250 +0100>,<Arek>,<CZC9293160>,<go>,<TOPSPIN 2.1>,
      <created by zg
	started at 2021-11-26 07:30:41.687 +0100,
	POWCHK enabled, PULCHK disabled,
       configuration hash MD5:
       6D 5B CE 2C 21 E3 67 31 B1 DF 75 52 3E 09 46 27
       data hash MD5: 64K
       26 DF DE FD FE F2 60 A4 C9 45 06 0F CF 96 AD D8>)
(   2,<2021-11-26 07:43:33.953 +0100>,<Arek>,<CZC9293160>,<audit>,<TOPSPIN 2.1>,
      <user comment:
       ICON-NMR User ID: ela
       data hash MD5: 64K
       26 DF DE FD FE F2 60 A4 C9 45 06 0F CF 96 AD D8>)
##END=

$$ hash MD5
$$ 3D F0 66 AF C1 A3 76 FE 8E 47 B2 4F 71 DA 0B 55
